# Supplementary material for: Immunomodulation and Mechanical Characterization of Manuka Honey-Incorporated Near-Field Electrospun Bioresorbable Vascular Grafts
Source: Bioengineering (Basel). 2025 Nov 19;12(11):1270. doi: 10.3390/bioengineering12111270 (PMC12649915; doi:10.3390/bioengineering12111270)
Supplement: Supplementary file 1 [file bioengineering-12-01270-s001.zip]

Archive with 9 entries (8 files):
- Final Supplementary Files/
- Final Supplementary Files/Supplementary Spreadsheet 1 - Pore Sizes.xlsx
- __MACOSX/Final Supplementary Files/._Supplementary Spreadsheet 1 - Pore Sizes.xlsx
- Final Supplementary Files/.DS_Store
- __MACOSX/Final Supplementary Files/._.DS_Store
- Final Supplementary Files/Supplementary Spreadsheet 2 - Mechanical Testing.xlsx
- __MACOSX/Final Supplementary Files/._Supplementary Spreadsheet 2 - Mechanical Testing.xlsx
- Final Supplementary Files/Supplementary Spreadsheet 4 - NETosis.xlsx
- Final Supplementary Files/Supplementary Spreadsheet 3 - Glucose.xlsx
