# Supplementary material for: Immunomodulation and Mechanical Characterization of Manuka Honey-Incorporated Near-Field Electrospun Bioresorbable Vascular Grafts
Source: Bioengineering (Basel). 2025 Nov 19;12(11):1270. doi: 10.3390/bioengineering12111270 (PMC12649915; doi:10.3390/bioengineering12111270)
Supplement: Supplementary file 1 [file bioengineering-12-01270-s001.zip › Final Supplementary Files/Supplementary Spreadsheet 1 - Pore Sizes.xlsx]

## Sheet: Supplementary Spreadsheet 1
		Pure HFP	0.001	0.01	0.1
1		124.057	41.108	131.807	71.59
2		96.239	64.636	127.512	86.162
3		114.504	59.566	85.583	35.918
4		88.877	55.994	83.321	62.185
5		107.632	36.592	97.964	74.49
6		123.803	59.554	93.397	59.81
7		92.535	75.45	80.354	83.979
8		83.36	54.31	99.863	134.74
9		120.704	112.14	72.026	163.964
10		53.45	84.397	88.512	148.572
11		87.629	81.258	103.742	92.867
12		91.612	73.398	128.675	185.907
13		85.696	67.965	132.439	187.662
14		107.693	45.153	87.789	126.269
15		109.887	82.283	136.116	119.701
16		82.462	79.58	73.86	98.975
17		93.188	71.7	118.37	156.204
18		73.417	74.449	122.144	136.388
19		66.657	90.724	78.767	136.388
20		90.581	91.762	92.202	135.912
21		75.654	63.234	97.997	135.912
22		93.872	69.184	93.561	202.957
23		103.085	72.34	110.376	127.538
24		103.555	88.959	94.952	139.862
25		89.095	83.631	111.764	121.3
26		74.185	73.283	86.106	153.502
27		79.341	98.119	76.431	175.821
28		102.415	79.05	61.046	100.991
29		75.847	118.703	82.993	138.683
30		99.538	38.694	96.342	170.64
31		140.63	34.749	77.483	125.077
32		101.023	63.893	109.296	158.258
33		81.435	40.757	130.895	150.213
34		71.53	102.796	106.991	161.217
35		93.924	46.442	71.655	181.734
36		56.684	49.98	82.241	111.067
37		47.807	81.99	86.955	108.142
38		108.888	60.282	66.213	130.895
39		81.95	77.894	73.008	161.457
40		73.241	104.483	126.876	134.289
41		71.835	78.667	77.65	112.14
42		76.049	73.332	76.092	137.499
43		76.505	69.525	86.402	133.921
44		98.492	42.239	107.116	171.421
45		77.556	66.572	102.117	83.979
46		40.732	147.478	92.884	108.232
47		46.677	72.697	79.677	227.266
48		56.968	126.474	123.783	85.583
49		70.745	97.226	91.4	89.059
50		64.885	98.754	94.568	119.62
