# Supplementary material for: Immunomodulation and Mechanical Characterization of Manuka Honey-Incorporated Near-Field Electrospun Bioresorbable Vascular Grafts
Source: Bioengineering (Basel). 2025 Nov 19;12(11):1270. doi: 10.3390/bioengineering12111270 (PMC12649915; doi:10.3390/bioengineering12111270)
Supplement: Supplementary file 1 [file bioengineering-12-01270-s001.zip › Final Supplementary Files/Supplementary Spreadsheet 2 - Mechanical Testing.xlsx]

## Sheet: Sheet1
10% Grafts
Longitudinal				Circumferential					Suture Retention			Burst Pressure (V)	PSI	mmHg	Wall thickness						PDO	IMA	SV	Gore-Tex	0.1	0.01	0.001	HFP
Stress				Stress					44.975			2.62939	13.1469	679.893	0.4	679				Young's Modulus (C)	1.75	8	4.2	17.2	0.69578	2.394	2.68205	1.71345
0.433				0.911					37.681			2.27539	11.3769	588.358	0.39	588				UTS (C)	3.37	4.1	2.61	4.9	1.04533	2.90983	2.7398	2.4925
0.41				1.066					67.275			2.474	12.37	639.713	0.35	639				% Elongation (C)	360	134	242	70.5	310.563	218.179	265.42	259.258
0.439				1.037					46.248			2.7185	13.5925	702.935	0.43	702				Young's Modulus (L)	8.89	16.8	23.7
0.447				1.11					34.564			2.4047	12.0235	621.794	0.37	621				UTS (L)	4.76	4.3	5.38	12.9	0.42383	5.28867	4.7668	5.09717
0.481				1.259					57.276			2.0483	10.2415	529.638	0.42	529				% Elongation (L)	155	83	59	~95	242.256	173.823	200.58	223.25
0.333				0.889					=	48.0032			=	627.055						Suture Retention		138	185	584	48.0032	148.36	168.31	153.525
=	0.423833			=	1.04533									62.8093						Burst Pressure					627.055
0.391
0.342															0.393333
Displacement at Break				Displacement at Break
14.23	177.875			12.27	306.75
23.301	291.262			12.565	314.125
17.504	218.8			12.053	301.325
17.482	218.525			13.406	335.15
23.906	298.825			12.127	303.175
19.86	248.25	Total Elongation		12.114	302.85	Total Elongation
36.124	=	242.256			=	310.562
34.603
Young's Modulus				Young's Modulus
0.555				0.5621
0.5503				0.7094
0.5489				0.5958
0.5938				0.913
0.557				0.7731
0.3523				0.6213
	0.526217			=	0.695783
1% Grafts
Longitudinal				Circumferential					Suture Retention			Burst Pressure	PSI	mmHg	Wall thickness
5.297				2.76					52.8		1	5.3405	26.7025	1380.92	0.52	1380.92			0.52	520
5.373				2.988					152.031		2	5.01587	25.0793	1296.98	0.45	1296.98			0.45	450
5.928				3.565					182.402		3	5.05615	25.2807	1307.39	0.56	1307.39			0.56	560
5.095				2.731					122.318		4	5.10498	25.5249	1320.02	0.37	1320.02			0.37	370
4.798				3.018					145.829		6	5.0061	25.0305	1294.45	0.49	1294.45			0.49	490
5.241				2.397					139.207		7	4.6814	23.407	1210.49	0.44	1210.49			0.44	440
	5.28867				2.90983				113.49	148.357				1301.71
																			0.471667	471.667
Displacement at Break															0.471667				0.0667583	66.7583
14.159	176.988			8.776	219.4
13.458	168.225			8.577	214.425
13.678	170.975			8.639	215.975
15.703	196.287			9.618	240.45
12.543	156.787			8.654	216.35
13.894	173.675			8.099	202.475
		173.823				218.179
Young's Modulus				Young's Modulus
6.1729				1.7936	2.5228
7.9759				2.139	2.7585
7.186				1.5296	2.099
5.8382				1.7655	2.67
7.2881					1.919
6.972						2.39386
	6.90552
0.1% Grafts
Longitudinal				Circumferential					Suture Retention			Burst Pressure	PSI	mmHg	Wall thickness
5.529				2.875					199.204		1	3.97339	19.8669	1027.42	0.45
3.933				2.691					146.849		2	4.16382	20.8191	1076.66	0.42
4.733				2.918					141.016		3	3.90318	19.5159	1009.26	0.44
4.893				2.834					215.954		4	4.13818	20.6909	1070.03	0.4
5.415				2.577					145.953		5	3.78418	18.9209	978.492	N/A
4.098				2.544	2.73983				160.884		6	3.68896	18.4448	953.871	0.43
	4.76683									168.31				1019.29
Displacement at Break															0.428
14.199	177.488			9.018	225.45
17.097	213.713			10.65	266.25
17.294	216.175			10.677	266.925
14.335	179.188			10.707	267.675
17.269	215.862			10.573	264.325
16.086	201.075			12.075	301.875
		200.583				265.417
Young's Modulus				Young's Modulus
9.288				2.6822
4.6695				4.0511	3.6863
5.7236				2.2491
3.3979				2.7675
6.0624				1.7376
4.7306				2.6048
	5.64533				2.68205
Pure HFP
Longitudinal				Circumferential					Suture Retention			Burst Pressure	PSI	mmHg	Wall thickness
4.45				2.731					150.634		1	4.05518	20.2759	1048.57	0.35
4.508				2.244					189.049		2	3.73413	18.6706	965.551	0.44
5.348				2.875					134.242		3	3.1897	15.9485	824.775	0.46
5.752				2.982					144.388		4	3.47656	17.3828	898.95	0.39
5.156				2.122					158.366		5	3.83301	19.165	991.119	0.41
5.369				2.001					144.471		6	3.36182	16.8091	869.281	0.43
	5.09717				2.4925					153.525				933.04
Displacement at Break															0.413333
15.716	196.45			10.112	252.8
16.682	208.525			10.663	266.575
19.427	242.838			10.659	266.475
19.852	248.15			11.843	296.075
17.435	217.937			8.814	220.35
18.048	225.6			10.131	253.275
		223.25				259.258
Young's Modulus				Young's Modulus
5.5589				2.5629
4.5154				1.9037
5.4671				1.5362
5.273				1.471
7.9772				1.5059
3.316				1.301
	5.35127				1.71345
