# Supplementary material for: Immunomodulation and Mechanical Characterization of Manuka Honey-Incorporated Near-Field Electrospun Bioresorbable Vascular Grafts
Source: Bioengineering (Basel). 2025 Nov 19;12(11):1270. doi: 10.3390/bioengineering12111270 (PMC12649915; doi:10.3390/bioengineering12111270)
Supplement: Supplementary file 1 [file bioengineering-12-01270-s001.zip › Final Supplementary Files/Supplementary Spreadsheet 4 - NETosis.xlsx]

## Sheet: Organized
DONOR 1								Average		Normalized			Average
pure hfp	0.8335	1.2509	1.4574		2456	3847.33	4535.67			25.4086	39.8027	46.9239	37.3784
0.1	0.8343	1.289	1.1179		2458.67	3974.33	3404			25.4362	41.1166	35.2162	33.923
1	1.0081	1.0541	1.0455		3038	3191.33	3162.67			31.4298	33.0161	32.7195	32.3884
10	0.8825	0.8535	0.5452		2619.33	2522.67	1495			27.0984	26.0984	15.4666	22.8878
unstim	0.2138	0.2452	0.2972		390.333	495	668.333			4.03821	5.12104	6.91427	5.35784
stim dilute	0.6074	0.5279	0.6626		1702.33	1437.33	1886.33
stim	3.037	2.6395	3.313		9801	8476	10721	9666
DONOR 2										Normalized			Average
pure hfp	1.6358	0.8093	1.3546		5355.67	2600.67	4418.33			69.327	33.6646	57.1936	53.3951
0.1	1.1202	0.6764	0.7854		3637	2157.67	2521			47.0796	27.9302	32.6334	35.881
1	0.5594	1.1904	1.0786		1767.67	3871	3498.33			22.8818	50.1086	45.2846	39.425
10	0.8978	1.1754	1.1675		2895.67	3821	3794.67			37.4833	49.4614	49.1205	45.3551
unstim	0.4277	0.5186	0.5151		1328.67	1631.67	1620			17.1991	21.1213	20.9703	19.7636
stim dilute	0.8603	0.302	0.2457		2770.67	909.667	722
stim	4.3015	1.51	1.2285		14241.3	4936.33	3998	7725.22
DONOR 3
pure hfp	0.6462	2.1008	0.7806		1917.33	6766	2365.33			11.4616	40.4464	14.1397	22.0159
0.1	1.1584	2.2246	1.6999		3624.67	7178.67	5429.67			21.6678	42.9132	32.4579	32.3463
1	1.3628	1.4326	2.5216		4306	4538.67	8168.67			25.7408	27.1316	48.8313	33.9012
10	2.5321	2.3493	2.038		8203.67	7594.33	6556.67			49.0406	45.398	39.195	44.5445
unstim	0.8047	0.5126	0.4985		2445.67	1472	1425			14.6199	8.79944	8.51848	10.6459
stim dilute	0.8149	1.1238	1.115		2479.67	3509.33	3480
stim	4.0745	5.619	5.575		13345	18493.3	18346.7	16728.3
DONOR 4
pure hfp	1.1558	1.7261	1.2127		3616	5517	3805.67			28.7974	43.9368	30.3079	34.3474
0.1	0.9567	0.934	1.2256		2952.33	2876.67	3848.67			23.5121	22.9095	30.6504	25.6906
1	0.0481	0.5651	0.5552		-76.3333	1647	1614			-0.607911	13.1165	12.8537	12.9851
10	1.528	1.7761	1.639		4856.67	5683.67	5226.67			38.678	45.2641	41.6246	41.8556
unstim	0.6802	0.716	0.9148		2030.67	2150	2812.67			16.172	17.1224	22.3998	18.5647
stim dilute	0.5056	0.8644	0.9328		1448.67	2644.67	2872.67
stim	2.528	4.322	4.664		8190	14170	15310	12556.7

## Sheet: Raw Raw
3.1476	3.0129	0.6326	0.6373	0.5156	hfp		0.6326	0.6373	0.5156	1892.67	1908.33	1502.67		1767.89		87.394	88.1175	69.3858		81.6324
1.7686	1.7429	0.6966	1.2321	0.5788	0.1		0.6966	1.2321	0.5788	2106	3891	1713.33		2570.11		97.2447	179.667	79.1133		118.675
0.8284	0.7983	0.7708	0.9683	0.465	1		0.7708	0.9683	0.465	2353.33	3011.67	1334		2233		108.665	139.064	61.5976		103.109
0.4514	0.4061	0.3603	0.7721	0.2708	10		0.3603	0.7721	0.2708	985	2357.67	686.667		1343.11		45.4825	108.865	31.7069		62.0183
0.2289	0.2348	0.4935	0.1303	0.2474	unstim		0.4935	0.1303	0.2474	1429	218.333	608.667		752		65.9842	10.0816	28.1052		34.7237
0.1504	0.134	0.0609	0.0767	0.0705	calcium		0.3045	0.3835	0.3525	799	1062.33	959
0.0978	0.106	0.1992	0.1413	0.0882	pma		0.996	0.7065	0.441	3104	2139	1254		2165.67
0.07	0.0841	0.0579	0.0604	0.0584
3.1476	3.0129	10000	3.08025
1.7686	1.7429	5000	1.75575																				3326.67
0.8284	0.7983	2500	0.81335																				3958.15
0.4514	0.4061	1250	0.42875																				4179.74
0.2289	0.2348	625	0.23185																				3906.52
0.1504	0.134	313	0.1422
0.0978	0.106	156	0.1019
0.07	0.0841	0	0.07705
3.0577	2.85	0.7841	1.6477	1.9975	0.4429	0.1602	0.5091	2.6811	2.2158	2.1895	0.4153		0.7841	1.6477	1.9975		2291.33	5170	6336	4599.11		40.1526	90.5975	111.03	80.5934
1.7372	1.7682	0.6558	1.9756	3.0815	0.3088	0.1176	0.2495	1.4155	1.6026	1.7275	0.4593		0.6558	1.9756	3.0815		1863.67	6263	9949.33	6025.33		32.6583	109.751	174.349	105.586
0.8803	0.8536	1.4332	2.2551	3.0598	0.4939	0.1242	0.453	1.0541	1.0128	0.9962	0.5412		1.4332	2.2551	3.0598		4455	7194.67	9877	7175.56		78.068	126.077	173.082	125.742
0.4262	0.4274	2.1863	2.53	2.9215	1.655	0.1585	0.712	1.8233	1.104	0.7925	1.7049		2.1863	2.53	2.9215		6965.33	8111	9416	8164.11		122.058	142.135	165.003	143.065
0.2531	0.2459	0.8335	1.2509	1.4574	3.0789	0.2684	1.688	0.1744	0.1689	0.1371	0.4825		0.8335	1.2509	1.4574							Donor 1
0.1787	0.1594	0.8343	1.289	1.1179	0.5332	0.138	0.3519	0.1937	0.2724	0.6191	1.4616		0.8343	1.289	1.1179		2456	3847.33	4535.67	3613		25.4086	39.8027	46.9239	37.3784
0.1232	0.1217	1.0081	1.0541	1.0455	0.5675	0.1279	0.4562	0.2138	0.2452	0.2972	0.1023		1.0081	1.0541	1.0455		2458.67	3974.33	3404	3279		25.4362	41.1166	35.2162	33.923
0.084	0.0825	0.8825	0.8535	0.5452	1.2228	0.1551	0.3189	0.6074	0.5279	0.6626	0.1146		0.8825	0.8535	0.5452		3038	3191.33	3162.67	3130.67		31.4298	33.0161	32.7195	32.3884
																	2619.33	2522.67	1495	2212.33		27.0984	26.0984	15.4666	22.8878
													0.1744	0.1689	0.1371		0.1744	0.1689	0.1371		259	240.667	134.667	211.444		4.53864	4.21737	2.35986		3.70529
3.0577	2.85	10000	2.95385										0.1937	0.2724	0.6191		0.9685	1.362	3.0955		2906	4217.67	9996	5706.56
1.7372	1.7682	5000	1.7527		3.0789	0.2684	1.688	9940.67	572.333	5304.33	7622.5		0.2138	0.2452	0.2972		0.2138	0.2452	0.2972		390.333	495	668.333	517.889		4.03821	5.12104	6.91427		5.35784
0.8803	0.8536	2500	0.86695		0.5332	0.138	0.3519	1455	137.667	850.667	1152.83		0.6074	0.5279	0.6626		3.037	2.6395	3.313		9801	8476	10721	9666
0.4262	0.4274	1250	0.4268		0.5675	0.1279	0.4562	1569.33	104	1198.33	1383.83
0.2531	0.2459	625	0.2495		1.2228	0.1551	0.3189	3753.67	194.667	740.667	2247.17
0.1787	0.1594	313	0.16905
0.1232	0.1217	156	0.12245		0.4429	0.1602	0.5091	1154	211.667	1374.67	1264.33
0.084	0.0825	0	0.08325		0.3088	0.1176	0.2495	707	69.6667	509.333	608.167
					0.4939	0.1242	0.453	1324	91.6667	1187.67	1255.83
					1.655	0.1585	0.712	5194.33	206	2051	3622.67
					2.6811	2.2158	2.1895	8614.67	7063.67	6976				0.4153	0.4153	1062
					1.4155	1.6026	1.7275	4396	5019.67	5436				0.4593	0.4593	1208.67
					1.0541	1.0128	0.9962	3191.33	3053.67	2998.33				0.5412	0.5412	1481.67
					1.8233	1.104	0.7925	5755.33	3357.67	2319.33				1.7049	8.5245	28092.7
														0.4825	2.4125	7719.33
														1.4616	7.308	24037.7
		3.4491	3.374	0.6804	0.393	0.7248	1.1158	0.4277	0.4277
		1.7282	1.6472	0.3073	0.6484	0.752	0.6504	0.5186	0.5186									Donor 2
		0.8162	0.869	0.5177	0.5875	0.9569	0.8301	0.5151	0.5151		1.6358	0.8093	1.3546	5355.67	2600.67	4418.33		69.327	33.6646	57.1936		53.3951
		0.4221	0.4084	0.657	0.6714	0.7417	0.7108	0.8603	4.3015		1.1202	0.6764	0.7854	3637	2157.67	2521		47.0796	27.9302	32.6334		35.881
		0.2353	0.241	1.861	1.6358	0.8093	1.3546	0.302	1.51		0.5594	1.1904	1.0786	1767.67	3871	3498.33		22.8818	50.1086	45.2846		39.425
		0.1461	0.1526	0.338	1.1202	0.6764	0.7854	0.2457	1.2285		0.8978	1.1754	1.1675	2895.67	3821	3794.67		37.4833	49.4614	49.1205		45.3551
		0.0952	0.1017	0.5611	0.5594	1.1904	1.0786	0.0717
		0.0615	0.0574	0.3773	0.8978	1.1754	1.1675	0.0644			0.4277	1328.67	17.1991
											0.5186	1631.67	21.1213					69.327	33.6646	57.1936
											0.5151	1620	20.9703					47.0796	27.9302	32.6334
											4.3015	14241.3		19.7636				22.8818	50.1086	45.2846
3.4491	3.374		10000	3.41155							1.51	4936.33						37.4833	49.4614	49.1205
1.7282	1.6472		5000	1.6877							1.2285	3998
0.8162	0.869		2500	0.8426
0.4221	0.4084		1250	0.41525								7725.22
0.2353	0.241		625	0.23815
0.1461	0.1526		313	0.14935
0.0952	0.1017		156	0.09845
0.0615	0.0574		0	0.05945
																																Donor 3
			3.3346	3.1207	0.6462	2.1008	0.7806	0.6481	0.6802				0.6462	2.1008	0.7806		0.6462	2.1008	0.7806		1917.33	6766	2365.33		3682.89	22.0159		1917.33	6766	2365.33		11.4616	40.4464	14.1397
			2.0465	1.6753	1.1584	2.2246	1.6999	0.5651	0.716				1.1584	2.2246	1.6999		1.1584	2.2246	1.6999		3624.67	7178.67	5429.67		5411	32.3463		3624.67	7178.67	5429.67		21.6678	42.9132	32.4579
			0.8033	0.8217	1.3628	1.4326	2.5216	0.5552	0.9148				1.3628	1.4326	2.5216		1.3628	1.4326	2.5216		4306	4538.67	8168.67		5671.11	33.9012		4306	4538.67	8168.67		25.7408	27.1316	48.8313
			0.525	0.493	2.5321	2.3493	2.038	1.528	0.5056				2.5321	2.3493	2.038		2.5321	2.3493	2.038		8203.67	7594.33	6556.67		7451.56	44.5445		8203.67	7594.33	6556.67		49.0406	45.398	39.195
			0.2702	0.2271	0.8047	0.5126	0.4985	1.7761	0.8644				0.8047	0.5126	0.4985		0.8047	0.5126	0.4985		2445.67	1472	1425		1780.89	10.6459		2445.67	1472	1425		14.6199	8.79944	8.51848
			0.1576	0.1552	0.8149	1.1238	1.115	1.639	0.9328				0.8149	1.1238	1.115		4.0745	5.619	5.575		13345	18493.3	18346.7		16728.3	100		13345	18493.3	18346.7		79.7748	110.551	109.674
			0.1089	0.1037	1.1558	1.7261	1.2127	0.069	0.0743																							Donor 4
			0.0581	0.0533	0.9567	0.934	1.2256	0.0828	0.0712				1.1558	1.7261	1.2127		1.1558	1.7261	1.2127		3616	5517	3805.67		4312.89	34.3474		3616	5517	3805.67		28.7974	43.9368	30.3079
													0.9567	0.934	1.2256		0.9567	0.934	1.2256		2952.33	2876.67	3848.67		3225.89	25.6906		2952.33	2876.67	3848.67		23.5121	22.9095	30.6504
													0.0481	0.5651	0.5552		0.0481	0.5651	0.5552		-76.3333	1647	1614		1630.5	12.9851		-76.3333	1647	1614		-0.607911	13.1165	12.8537
													1.528	1.7761	1.639		1.528	1.7761	1.639		4856.67	5683.67	5226.67		5255.67	41.8556		4856.67	5683.67	5226.67		38.678	45.2641	41.6246
		3.3346	3.1207	10000	3.22765								0.6802	0.716	0.9148		0.6802	0.716	0.9148		2030.67	2150	2812.67		2331.11	18.5647		2030.67	2150	2812.67		16.172	17.1224	22.3998
		2.0465	1.6753	5000	1.8609								0.5056	0.8644	0.9328		2.528	4.322	4.664		8190	14170	15310		12556.7	100		8190	14170	15310		65.2243	112.848	121.927
		0.8033	0.8217	2500	0.8125
		0.525	0.493	1250	0.509
		0.2702	0.2271	625	0.24865
		0.1576	0.1552	313	0.1564
		0.1089	0.1037	156	0.1063
		0.0581	0.0533	0	0.0557
