# Supplementary material for: Immunomodulation and Mechanical Characterization of Manuka Honey-Incorporated Near-Field Electrospun Bioresorbable Vascular Grafts
Source: Bioengineering (Basel). 2025 Nov 19;12(11):1270. doi: 10.3390/bioengineering12111270 (PMC12649915; doi:10.3390/bioengineering12111270)
Supplement: Supplementary file 1 [file bioengineering-12-01270-s001.zip › Final Supplementary Files/Supplementary Spreadsheet 3 - Glucose.xlsx]

## Sheet: Sheet1
Assay
0.2003	0.0682	0.2117	0.2218	0.051	0.0456	0.046	0.0455	0.0873	0.0472	0.0696	0.0669	0.0471	0.0528	0.0435	0.0447	0.0526	0.0412	0.0498	0.0467	0.0438	0.0422	0.0425	0.0421	0.0496	0.047	0.0454	0.046	0.0422	0.0434	0.0424	0.0422	0.0456	0.0428	0.043	0.0422
1.0332	0.8251	0.8752	0.7995	0.0555	0.0607	0.0582	0.0459	0.1812	0.1332	0.272	0.3107	0.0457	0.0454	0.0456	0.0472	0.0656	0.0555	0.1061	0.1284	0.0462	0.0418	0.0524	0.0424	0.0497	0.0463	0.0485	0.0468	0.0474	0.0479	0.0431	0.0437	0.0512	0.0451	0.0449	0.0436
0.4987	0.4744	0.4213	0.4906	0.2372	0.0935	0.1132	0.1642	1.443	1.3464	1.5627	1.7184	0.0804	0.0507	0.0541	0.0659	0.9682	0.3688	0.7817	0.4412	0.0512	0.0479	0.0452	0.0451	0.0486	0.0515	0.0452	0.0499	0.0456	0.0502	0.0459	0.0457	0.0477	0.0509	0.0454	0.0454
0.9618	1.0212	1.0025	1.1263	1.2725	1.5447	1.6346	0.5226	0.6651	0.9027	0.5793	0.6221	0.3809	0.4738	0.4626	1.3837	1.0034	0.4692	0.4908	0.6218	0.5449	0.1833	0.1318	0.1757	0.251	0.1118	0.0814	0.0797	0.0506	0.0716	0.062	0.1025	0.0596	0.0471	0.0504	0.0623
0.2003	0.0682	0.2117	0.2218	0.051	0.0456	0.046	0.0455	0.0873	0.0472	0.0696	0.0669	0.0471	0.0528	0.0435	0.0447	0.0526	0.0412	0.0498	0.0467	0.0438	0.0422	0.0425	0.0421	0.0496	0.047	0.0454	0.046	0.0422	0.0434	0.0424	0.0422	0.0456	0.0428	0.043	0.0422
1.0332	0.8251	0.8752	0.7995	0.0555	0.0607	0.0582	0.0459	0.1812	0.1332	0.272	0.3107	0.0457	0.0454	0.0456	0.0472	0.0656	0.0555	0.1061	0.1284	0.0462	0.0418	0.0524	0.0424	0.0497	0.0463	0.0485	0.0468	0.0474	0.0479	0.0431	0.0437	0.0512	0.0451	0.0449	0.0436
0.4987	0.4744	0.4213	0.4906	0.2372	0.0935	0.1132	0.1642	1.443	1.3464	1.5627	1.7184	0.0804	0.0507	0.0541	0.0659	0.9682	0.3688	0.7817	0.4412	0.0512	0.0479	0.0452	0.0451	0.0486	0.0515	0.0452	0.0499	0.0456	0.0502	0.0459	0.0457	0.0477	0.0509	0.0454	0.0454
0.9618	1.0212	1.0025	1.1263	1.2725	1.5447	1.6346	0.5226	0.6651	0.9027	0.5793	0.6221	0.3809	0.4738	0.4626	1.3837	1.0034	0.4692	0.4908	0.6218	0.5449	0.1833	0.1318	0.1757	0.251	0.1118	0.0814	0.0797	0.0506	0.0716	0.062	0.1025	0.0596	0.0471	0.0504	0.0623
48.0667	4.03333	51.8667	55.2333	-1.7	-3.5	-3.36667	-3.53333	10.4	-2.96667	4.5	3.6	-3	-1.1	-4.2	-3.8	-1.16667	-4.96667	-2.1	-3.13333	-4.1	-4.63333	-4.53333	-4.66667	-2.16667	-3.03333	-3.56667	-3.36667	-4.63333	-4.23333	-4.56667	-4.63333	-3.5	-4.43333	-4.36667	-4.63333
325.7	256.333	273.033	247.8	-0.2	1.53333	0.7	-3.4	41.7	25.7	71.9667	84.8667	-3.46667	-3.56667	-3.5	-2.96667	3.16667	-0.2	16.6667	24.1	-3.3	-4.76667	-1.23333	-4.56667	-2.13333	-3.26667	-2.53333	-3.1	-2.9	-2.73333	-4.33333	-4.13333	-1.63333	-3.66667	-3.73333	-4.16667
147.533	139.433	121.733	144.833	60.3667	12.4667	19.0333	36.0333	462.3	430.1	502.2	554.1	8.1	-1.8	-0.666667	3.26667	304.033	104.233	241.867	128.367	-1.63333	-2.73333	-3.63333	-3.66667	-2.5	-1.53333	-3.63333	-2.06667	-3.5	-1.96667	-3.4	-3.46667	-2.8	-1.73333	-3.56667	-3.56667
301.9	321.7	315.467	356.733	405.467	496.2	526.167	155.5	203	282.2	174.4	188.667	108.267	139.233	135.5	442.533	315.767	137.7	144.9	188.567	162.933	42.4	25.2333	39.8667	64.9667	18.5667	8.43333	7.86667	-1.83333	5.16667	1.96667	15.4667	1.16667	-3	-1.9	2.06667
			39.8
Glucose	Concentration
1	3	6	24	2	3	7	14	21												10	5	2.5	1.25	0.625	0.3125	0.15625	0.078125	0.0390625	0.0195312	0
48.0667	46.3667	56.7667	53.7667	52.6	48.5	46.3333	41.7	38.2												0.09135	0.0782	0.06515	0.0673	0.06065	0.05065	0.05005	0.04695	0.046	0.0482	0.04875
325.7	325.5	367.2	363.733	366.9	363.6	361.467	358.567	356.933
147.533	207.9	670.2	678.3	982.333	980.7	978.2	974.7	971.9												1.9748	1.8635	1.6838	1.321	1.0757	0.9514	0.8246	0.7218	0.7093	0.6449	0.0304
301.9	707.367	910.367	1018.63	1334.4	1497.33	1562.3	1560.47	1561.63
																				1.88345	1.7853	1.61865	1.2537	1.01505	0.90075	0.77455	0.67485	0.6633	0.5967	-0.01835
4.03333	0.533333	-2.43333	-3.53333	-8.5	-13.1333	-16.1667	-20.4	-24.8333
256.333	257.867	283.567	280	279.8	275.033	271.767	269.033	265.367
139.433	151.9	582	580.2	684.433	681.7	680.167	678.2	676.467												10	1.88345	10	609.117		10	9009.6
321.7	817.9	1100.1	1239.33	1377.03	1419.43	1438	1443.17	1440.17												5	1.7853	5	576.4		5	4504.8
																				2.5	1.61865	2.5	520.85		2.5	2252.4
51.8667	48.5	53	48.8	46.7	42.1667	38.6	34.0333	29.6667												1.25	1.2537	1.25	399.2		1.25	1126.2
273.033	273.733	345.7	342.2	358.867	357.633	355.1	350.767	347.033												0.625	1.01505	0.625	319.65		0.625	563.1
121.733	140.767	642.967	642.3	884.167	880.533	876.9	873.5	869.933												0.3125	0.90075	0.3125	281.55		0.3125	281.55
315.467	841.633	1016.03	1151.53	1296.43	1321.67	1330.1	1332.07	1330.17												0.15625	0.77455	0.15625	239.483		0.15625	239.483
																				0.078125	0.67485	0.078125	206.25		0.078125	206.25
55.2333	51.7	55.3	51.5	48.3667	43.7	40.3333	35.7	31.0667												0.0390625	0.6633	0.0390625	202.4		0.0390625	202.4
247.8	244.4	329.267	326.3	350.4	345.833	342.733	338.6	334.433												0.0195312	0.5967	0.0195312	180.2		0.0195312	180.2											300	0.925
144.833	180.867	734.967	738.233	866.6	862.933	860.867	857.4	853.833												0	-0.0184	0	0		0	0											180	0.6238
356.733	512.233	700.9	1143.43	1332	1371.87	1379.73	1395.2	1397.27																													90	0.3119
																																					0	0.0491
																				6.25	0.90075		6.25	281.55
0	39.8	36.775	40.6583	37.6333	34.7917	30.3083	27.275	22.7583	18.525	0	24.0235	24.2603	28.7696	27.5194	28.9678	29.0865	29.15	28.96	29.1461	3.125	0.77455		3.125	239.483
0	275.717	275.375	331.433	328.058	338.992	335.525	332.767	329.242	325.942	0	34.9313	35.5021	35.4904	35.5218	40.032	40.9979	41.4037	40.9711	41.4197	1.5625	0.67485		1.5625	206.25
0	138.383	170.358	657.533	659.758	854.383	851.467	849.033	845.95	843.033	0	11.5996	30.2003	63.4398	66.1726	124.218	124.497	123.985	123.297	122.735	0.78125	0.6633		0.78125	202.4
0	323.95	719.783	931.85	1138.23	1334.97	1402.58	1427.53	1432.72	1432.31	0	23.3665	150.228	172.428	90.7915	32.9825	74.7273	100.083	96.5526	97.3782	0.390625	0.5967		0.390625	180.2
																				0
25.6584	-18.375	29.4584	32.825	-19.3667	-23.7667	-19.3333	-21.2333	-4.4	-18.4	-11.2	-13.3667	-21.5	-18	-20.4667	-19.7333	-17.8	-20.0667	-17.0667	-19.2	-21.6333	-19.6333	-22.9667	-23.4333	-20.2667	-21.8333	-22.2333	-25.2333	-20.8333	-19.6333	-27.7333	-21.4333	-17.8667	-20.9333	-22.4	-20.2667
303.292	233.925	250.625	225.392	-21.0667	-22.1	-21.6333	-19.5667	23.9	11.2667	56.2333	68.3667	-29.3667	-21.8667	-20.3333	-17.8333	-15.2	-15.1333	-0.833333	7.53333	-19.9	-19.5667	-19.5333	-20.8	-23.2667	-24.6667	-22.0667	-21.8667	-22.7333	-18.8667	-24.3333	-23.6333	-16.8333	-17.4	-17.8667	-18.2667
125.125	117.025	99.325	122.425	38.6667	-7.73333	3.3	18.5667	446.067	411.4	487.733	538.067	-11.9333	-19.9667	-18.1	-12.8333	286.8	89.3667	223.533	111.867	-18.6333	-17.2667	-22.6667	-20.7667	-27.5333	-19.6	-25.5	-17.4333	-22.1667	-17.0333	-21.8	-18.7333	-16.9333	-16.8333	-18.0667	-20.6333
279.492	299.292	293.058	334.325	384.933	473.933	507.1	138.9	184.867	263.667	157	169.7	93.3	118.4	116.233	426.367	298.1	121.633	128.733	172.7	144.867	26.3667	9.16667	23.7333	52.5	-2.1	-10.8	-8.7	-17.8	-10.8	-13.3333	0.466667	-13.8333	-19.5667	-16.4667	-12.8667
-0.0495853	-0.0990188	-0.0453193	-0.0415398	0	0	0	0	0	0	0	0	0	0	0	0	0	0	0	0	0	0	0	0	0	0	0	0	0	0	0	0	0	0	0	0
0.262096	0.184222	0.202971	0.174643	0	0	0	0	0	0	0	0	0	0	0	0	0	0	0	0	0	0	0	0	0	0	0	0	0	0	0	0	0	0	0	0
0.0620796	0.0529863	0.0331156	0.0590485	0	0	0	0	0.422381	0.383462	0.469157	0.525663	0	0	0	0	0.243582	0.0219359	0.172556	0.0471953	0	0	0	0	0	0	0	0	0	0	0	0	0	0	0	0
0.235377	0.257606	0.250608	0.296935	0.35375	0.453665	0.490899	0.0775439	0.129148	0.217612	0.0978636	0.112121	0.0263517	0.0545298	0.0520975	0.400265	0.256268	0.0581597	0.0661304	0.115489	0.0842423	0	0	0	0	0	0	0	0	0	0	0	0	0	0	0
Percent Manuka Honey Concnentration
1	3	6	24	2	3	7	14	21
-0.0495853	-0.0495853	-0.0495853	-0.0495853	-0.0495853	-0.0495853	-0.0495853	-0.0495853	-0.0495853
0.262096	0.262096	0.262096	0.262096	0.262096	0.262096	0.262096	0.262096	0.262096
0.0620796	0.0620796	0.48446	0.48446	0.728042	0.728042	0.728042	0.728042	0.728042
0.235377	0.589127	0.718275	0.744627	1.00089	1.08514	1.08514	1.08514	1.08514
-0.0990188	-0.0990188	-0.0990188	-0.0990188	-0.0990188	-0.0990188	-0.0990188	-0.0990188	-0.0990188
0.184222	0.184222	0.184222	0.184222	0.184222	0.184222	0.184222	0.184222	0.184222
0.0529863	0.0529863	0.436449	0.436449	0.458385	0.458385	0.458385	0.458385	0.458385
0.257606	0.71127	0.928882	0.983412	1.04157	1.04157	1.04157	1.04157	1.04157
-0.0453193	-0.0453193	-0.0453193	-0.0453193	-0.0453193	-0.0453193	-0.0453193	-0.0453193	-0.0453193
0.202971	0.202971	0.202971	0.202971	0.202971	0.202971	0.202971	0.202971	0.202971
0.0331156	0.0331156	0.502273	0.502273	0.674829	0.674829	0.674829	0.674829	0.674829
0.250608	0.741507	0.83937	0.891468	0.957598	0.957598	0.957598	0.957598	0.957598
-0.0415398	-0.0415398	-0.0415398	-0.0415398	-0.0415398	-0.0415398	-0.0415398	-0.0415398	-0.0415398
0.174643	0.174643	0.174643	0.174643	0.174643	0.174643	0.174643	0.174643	0.174643
0.0590485	0.0590485	0.584712	0.584712	0.631907	0.631907	0.631907	0.631907	0.631907
0.296935	0.374479	0.4866	0.886865	1.00235	1.00235	1.00235	1.00235	1.00235
0	1	2	3	4	5	6	7	8	9
0	-0.0588658	-0.0588658	-0.0588658	-0.0588658	-0.0588658	-0.0588658	-0.0588658	-0.0588658	-0.0588658	0	0.0269697	0.0269697	0.0269697	0.0269697	0.0269697	0.0269697	0.0269697	0.0269697	0.0269697
0	0.205983	0.205983	0.205983	0.205983	0.205983	0.205983	0.205983	0.205983	0.205983	0	0.0392152	0.0392152	0.0392152	0.0392152	0.0392152	0.0392152	0.0392152	0.0392152	0.0392152
0	0.0518075	0.0518075	0.501973	0.501973	0.623291	0.623291	0.623291	0.623291	0.623291	0	0.0130221	0.0130221	0.0617681	0.0617681	0.116758	0.116758	0.116758	0.116758	0.116758
0	0.260131	0.604096	0.743282	0.876593	1.0006	1.02166	1.02166	1.02166	1.02166	0	0.0262321	0.166649	0.191652	0.0985767	0.0343073	0.0544745	0.0544745	0.0544745	0.0544745
mg/mL manuka honey
average											standard deviation
0	1	2	3	4	5	6	7	8	9
0	-1.17732	-1.17732	-1.17732	-1.17732	-1.17732	-1.17732	-1.17732	-1.17732	-1.17732	0	0.539393	0.539393	0.539393	0.539393	0.539393	0.539393	0.539393	0.539393	0.539393
0	4.11966	4.11966	4.11966	4.11966	4.11966	4.11966	4.11966	4.11966	4.11966	0	0.784303	0.784303	0.784303	0.784303	0.784303	0.784303	0.784303	0.784303	0.784303
0	1.03615	1.03615	10.0395	10.0395	12.4658	12.4658	12.4658	12.4658	12.4658	0	0.260442	0.260442	1.23536	1.23536	2.33516	2.33516	2.33516	2.33516	2.33516
0	5.20263	12.0819	14.8656	17.5319	20.0121	20.4333	20.4333	20.4333	20.4333	0	0.524642	3.33299	3.83303	1.97153	0.686146	1.08949	1.08949	1.08949	1.08949
											10	200
											1	20
											0.1	2
											0	0
